# Supplementary material for: Selective Inhibitor of Nuclear Export (SINE) Compounds Alter New World Alphavirus Capsid Localization and Reduce Viral Replication in Mammalian Cells
Source: PLoS Negl Trop Dis. 2016 Nov 30;10(11):e0005122. doi: 10.1371/journal.pntd.0005122 (PMC5130180; doi:10.1371/journal.pntd.0005122)
Supplement: S1 Table — VEEV-TC83 was serially passaged ten times in the presence of DMSO or KPT-185 in triplicate. Viral titers were determined by plaque assay after each passage, and plaque morphology was noted for each replicate. ‘Normal’ indicates plaques that are large, have clear boundaries, and are easily counted. ‘Punctate’ indicates plaques that are small or pinpoint but still countable. ‘Cloudy’ indicates plaques that are cloudy, have diffuse boundaries, and are difficult to count. (XLSX) [file pntd.0005122.s007.xlsx]

## Sheet: Sheet1
Supplemental Table 1: Viral titers and plaque morphology of VEEV passaged ten times in the presence of DMSO or KPT-185.
	DMSO-1		DMSO-2		DMSO-3		KPT-1		KPT-2		KPT-3
Passage	Titer	Morphology	Titer	Morphology	Titer	Morphology	Titer	Morphology	Titer	Morphology	Titer	Morphology
1	1000000000	Normal	1130000000	Normal	1150000000	Normal	66300000	Normal	95000000	Normal	80000000	Normal
2	688000000	Normal	888000000	Normal	1650000000	Normal	86300000	Normal	93800000	Normal	48800000	Normal
3	938000000	Normal	575000000	Normal	688000000	Normal	43800000	Normal	61300000	Normal	31300000	Normal
4	1690000000	Normal	1080000000	Normal	1300000000	Normal	45000000	Punctate	88800000	Normal	88800000	Normal
5	725000000	Normal	1290000000	Normal	1200000000	Normal	41300000	Cloudy	45000000	Punctate	104000000	Normal
6	2390000000	Normal	1830000000	Normal	1660000000	Normal	3750000	Cloudy	24600000	Cloudy	190000000	Normal
7	2030000000	Normal	900000000	Normal	1430000000	Normal	475000	Cloudy	5250000	Cloudy	206000000	Normal
8	888000000	Normal	538000000	Normal	1230000000	Normal	116000000	Cloudy	228000000	Cloudy	225000000	Normal
9	1000000000	Normal	1000000000	Normal	1140000000	Normal	363000000	Cloudy	178000000	Cloudy	286000000	Normal
10	1030000000	Punctate	688000000	Normal	788000000	Punctate	344000000	Cloudy	245000000	Cloudy	200000000	Normal
Normal = Plaques are large, clear, and easy to count
Punctate = Plaques are small but still countable
Cloudy = Plaques are cloudy and difficult to count
